# Supplementary material for: Uncovering the antifungal potential of Cannabidiol and Cannabidivarin
Source: PLoS Negl Trop Dis. 2025 Jun 5;19(6):e0013081. doi: 10.1371/journal.pntd.0013081 (PMC12139526; doi:10.1371/journal.pntd.0013081)
Supplement: S1 Table — A. Differentially abundant proteins in C. neoformans H99 in response to CBD treatment. B. Differentially abundant proteins in C. neoformans H99 in response to CBDV treatment. C. Significantly enriched GO terms based on differentially abundant proteins in CBD treatment. D. Significantly enriched GO terms based on differentially abundant proteins in CBDV treatment. E. Differentially abundant proteins in both CBD and CBDV treatment classified as mitochondrion. (XLSX) [file pntd.0013081.s003.xlsx]

## Sheet: Readme
S1A Table. Differentially abundant proteins in CBD
S1B Table. Differentially abundant proteins in CBDV
S1C Table. Significantly enriched GO terms based on differentially abundant proteins in CBD
S1D Table. Significantly enriched GO terms based on differentially abundant proteins in CBDV
S1E Table. Differentially abundant proteins in CBD and CBDV classified as mitochondrion

## Sheet: S1A Table
Locus ID	Protein	Log2 fold change	p-value
CNAG_02754	40S ribosomal protein S12	-4.71	8.55871e-05
CNAG_03944	Chaperone regulator	-4.5	2.58852e-06
CNAG_04986	Prefoldin subunit 1	-3.56	0.000153582
CNAG_02036	Sugar phosphate transporter domain-containing protein	-3.29	0.00708966
CNAG_03779	Large ribosomal subunit protein uL4m	-2.82	0.000587174
CNAG_05001	Thioredoxin domain-containing protein	-2.72	0.0370948
CNAG_04132	Pre-mRNA-splicing factor CWC2	-2.56	0.0149468
CNAG_03039	DNA damage-inducible protein 1	-2.54	2.80897e-05
CNAG_00294	Splicing factor 45	-2.42	0.0403926
CNAG_02597	Uncharacterized protein	-2.36	0.0433443
CNAG_02367	GTP-binding protein ypt3	-2.29	0.00156493
CNAG_02097	UBX domain-containing protein	-2.19	0.0412494
CNAG_01023	Cohesin complex subunit SCC1	-2.16	0.0168758
CNAG_04621	Glycogen [starch] synthase	-2.16	0.0446839
CNAG_03945	Uncharacterized protein	-2.15	0.0477458
CNAG_00232	Large subunit ribosomal protein L30e	-2.11	0.00254482
CNAG_04215	Sulfate adenylyltransferase	-2.09	0.000129845
CNAG_05647	Uncharacterized protein	-2.07	0.000794248
CNAG_03196	Orotate phosphoribosyltransferase	-2.06	0.000297729
CNAG_00067	Protein translocase SEC61 complex gamma subunit	-2.05	0.0109641
CNAG_06168	S-(hydroxymethyl)glutathione dehydrogenase	-2.05	0.0305091
CNAG_07424	DNA-directed RNA polymerase I, II, and III subunit RPABC4	-2.05	0.0481333
CNAG_04452	Small ribosomal subunit protein bS18m	-2.04	0.0273369
CNAG_01130	C3H1-type domain-containing protein	-2.02	0.0099714
CNAG_03378	C2H2-type domain-containing protein	-2	0.00607889
CNAG_01951	Small subunit ribosomal protein S22-A	-1.96	0.0342402
CNAG_01413	Nucleolysin TIA-1/TIAR	-1.93	0.00033168
CNAG_00655	Large subunit acidic ribosomal protein P1	-1.86	0.00354462
CNAG_05483	Prefoldin beta subunit	-1.86	0.0292317
CNAG_05925	Septin ring protein	-1.78	0.00490843
CNAG_01185	Hsp70-like protein	-1.74	0.0417234
CNAG_02857	Arrestin C-terminal-like domain-containing protein	-1.73	0.0333847
CNAG_03223	Yeast cell wall synthesis Kre9/Knh1-like N-terminal domain-containing protein	-1.71	0.00222702
CNAG_02153	Glucose repression regulatory protein TUP1	-1.7	0.0268301
CNAG_00407	Glyoxal oxidase	-1.69	0.00300408
CNAG_01653	Cytokine inducing-glycoprotein	-1.67	0.0384047
CNAG_03993	RP/EB family microtubule-associated protein	-1.67	0.00914711
CNAG_04990	glutamate-5-semialdehyde dehydrogenase	-1.65	0.0151689
CNAG_04213	Signal transducer	-1.61	0.0379128
CNAG_00637	Cystathionine beta-synthase	-1.58	0.030367
CNAG_01167	Structural maintenance of chromosomes protein	-1.55	0.0232685
CNAG_04720	GTPase activating protein	-1.5	0.0409971
CNAG_04014	26S proteasome regulatory subunit N9	-1.49	0.0031705
CNAG_00745	non-specific serine/threonine protein kinase	-1.48	0.0232142
CNAG_02814	Glycerol-3-phosphate dehydrogenase	-1.47	0.0192403
CNAG_05172	Myosin-1	-1.42	0.0218498
CNAG_02280	PRKR-interacting protein 1	-1.39	0.0364625
CNAG_02714	Elongation factor 1-beta	-1.35	0.0173995
CNAG_01170	Small subunit ribosomal protein S17	-1.31	0.00256193
CNAG_05084	Phospholipase A-2-activating protein	-1.31	0.0302426
CNAG_02952	COX assembly mitochondrial protein	-1.3	0.0433982
CNAG_00509	Eukaryotic translation initiation factor 3 subunit M	-1.29	0.00306304
CNAG_01360	Pumilio domain-containing protein c	-1.28	0.00272793
CNAG_00233	Mitochondrial import inner membrane translocase subunit TIM14 (Presequence translocated-associated motor subunit PAM18)	-1.26	0.0427837
CNAG_01315	Protein transporter	-1.25	0.011429
CNAG_03303	40S ribosomal protein S27	-1.24	0.0476995
CNAG_05050	ADP-ribosylation factor GTPase-activating protein 1	-1.22	0.00481036
CNAG_00450	3-isopropylmalate dehydrogenase	-1.19	0.025713
CNAG_01850	histidine kinase	-1.17	0.0461251
CNAG_01981	Sulfide:quinone oxidoreductase	-1.17	0.00831792
CNAG_05023	Maltose O-acetyltransferase	-1.16	0.00516388
CNAG_06772	Nucleoporin SEH1	-1.13	0.019223
CNAG_03967	F-actin capping protein	-1.11	0.00285408
CNAG_02440	Cation-transporting ATPase	-1.1	0.00445615
CNAG_05465	Guanine nucleotide-binding protein subunit beta-like protein	-1.1	0.00795655
CNAG_00779	Large subunit ribosomal protein L27e	-1.08	0.00333059
CNAG_03627	Peptidyl-prolyl cis-trans isomerase	1.03	0.00646391
CNAG_00065	Ran-binding protein 1	1.06	0.00458003
CNAG_03100	Cytoplasmic protein	1.06	0.0189126
CNAG_02983	Proteophosphoglycan ppg4	1.07	0.00216514
CNAG_04639	GDP/GTP exchange factor Sec2 N-terminal domain-containing protein	1.07	0.0024634
CNAG_03251	ADP-ribosylation factor	1.08	0.0434912
CNAG_00135	Cyclophilin	1.1	0.00783745
CNAG_03983	Oxidoreductase	1.11	0.00097964
CNAG_04951	Phospho-2-dehydro-3-deoxyheptonate aldolase	1.11	0.0299338
CNAG_01307	Endoplasmic reticulum transmembrane protein	1.12	0.00227503
CNAG_00560	V-type H-transporting ATPase subunit E	1.13	0.0169885
CNAG_06511	Uncharacterized protein	1.13	0.0409754
CNAG_00815	MFS transporter, SIT family, siderophore-iron:H symporter	1.15	0.0482436
CNAG_01539	Inositol-3-phosphate synthase	1.15	0.00685769
CNAG_04485	Long-chain acyl-CoA synthetase	1.15	0.0409859
CNAG_06716	RRM domain-containing protein	1.15	0.00672071
CNAG_05848	Splicing factor U2AF 65 kDa subunit	1.2	0.00838261
CNAG_03331	Phosphatidylserine decarboxylase proenzyme 1, mitochondrial	1.24	0.0270944
CNAG_06226	NADH dehydrogenase (Ubiquinone) 1 alpha subcomplex 5	1.25	0.0140354
CNAG_03143	Uncharacterized protein	1.26	0.000827622
CNAG_03667	Uncharacterized protein	1.26	0.00576406
CNAG_01446	Heat shock protein 9/12	1.27	0.00869239
CNAG_00626	Uncharacterized protein	1.3	0.00134853
CNAG_03465	Laccase-1	1.3	0.0381001
CNAG_03315	GTP-binding protein rhoA	1.31	0.0100341
CNAG_04848	mRNA binding protein	1.33	0.00778957
CNAG_05788	V-type proton ATPase subunit G	1.37	0.00398254
CNAG_04388	Superoxide dismutase [Mn], mitochondrial	1.4	0.040235
CNAG_01216	6-phosphogluconolactonase	1.41	0.0079815
CNAG_06416	Dipeptidyl aminopeptidase	1.43	0.00192525
CNAG_03072	phosphopyruvate hydratase	1.44	0.0282453
CNAG_03323	Histone chaperone domain-containing protein	1.48	0.00457345
CNAG_05540	Urease	1.51	0.00552129
CNAG_03766	Ankyrin repeat-containing protein	1.52	0.0128739
CNAG_06402	26S proteasome complex subunit SEM1	1.54	0.00772195
CNAG_00293	small monomeric GTPase	1.56	0.0389611
CNAG_01414	Coatomer subunit delta	1.57	0.00783111
CNAG_00326	J domain-containing protein	1.62	0.00200717
CNAG_03968	Polyadenylate-binding protein 2	1.62	0.0117854
CNAG_07427	non-specific serine/threonine protein kinase	1.62	0.00120847
CNAG_00730	ABC multidrug transporter AFR1	1.63	0.00271526
CNAG_01743	Uncharacterized protein	1.63	0.00596836
CNAG_04753	Gluconolactonase	1.69	0.0271074
CNAG_02760	GRIP domain-containing protein	1.7	0.0217304
CNAG_07028	26S proteasome regulatory subunit N11	1.73	0.00396326
CNAG_04541	Cleavage stimulation factor subunit 2	1.76	0.0137303
CNAG_05712	6,7-dimethyl-8-ribityllumazine synthase	1.79	0.0361785
CNAG_07547	Phosphoglycerate mutase	1.8	0.015995
CNAG_02830	Delta(24(24(1)))-sterol reductase	1.82	0.0240808
CNAG_00318	Actin-related protein 2/3 complex subunit 5	1.83	0.00812147
CNAG_02592	Thioredoxin reductase GliT	1.84	0.0222406
CNAG_04284	PWWP domain-containing protein	1.88	0.00156379
CNAG_06346	Barwin domain-containing protein	1.98	0.0181316
CNAG_00761	Coiled-coil domain-containing protein 12	2.08	0.0179757
CNAG_05686	Uncharacterized protein	2.18	0.0024269
CNAG_06096	Tricarboxylate carrier	2.2	0.000253156
CNAG_01600	Glutamate-rich WD repeat-containing protein 1	2.27	0.0327032
CNAG_00895	Solute carrier family 39 (Zinc transporter), member 1/2/3	2.45	0.00855932
CNAG_07442	Phosphatidylglycerol/phosphatidylinositol transfer protein	2.49	0.0103832
CNAG_03606	Translation initiation factor aIF-2	2.6	0.00435555
CNAG_00306	Copper metallothionein 2	2.68	0.00413761
CNAG_04652	Enoyl reductase	2.72	0.00924482
CNAG_05449	Copper metallothionein 1	2.74	0.00187596
CNAG_02548	Cobalamin synthesis protein	2.84	0.00803376
CNAG_00549	No apical meristem-associated C-terminal domain-containing protein	2.88	0.0119858
CNAG_02001	Inositol-polyphosphate 5-phosphatase	2.91	0.00500975
CNAG_06640	Carboxypeptidase	2.99	0.00112687
CNAG_05893	Uncharacterized protein	3.05	0.0418038
CNAG_01796	Uncharacterized protein	3.26	0.000299201
CNAG_00869	ABC multidrug transporter AFR2	4.88	3.22511e-06

## Sheet: S1B Table
Locus ID	Protein	Log2 fold change	p-value
CNAG_00075	CsbD-like domain-containing protein	-1.22	0.0165922
CNAG_00121	Glycerol-3-phosphate dehydrogenase [NAD(+)]	-1.09	0.0478393
CNAG_00130	CAMK/CAMK1/CAMK1-RCK protein kinase	-1.51	0.00570554
CNAG_00136	E1 ubiquitin-activating enzyme	-1.35	0.0153857
CNAG_00232	Large subunit ribosomal protein L30e	-3.29	0.000137815
CNAG_00233	Mitochondrial import inner membrane translocase subunit TIM14	-1.4	0.028343
CNAG_00239	AP-1-like transcription factor yap1	-1.08	0.0395885
CNAG_00342	SUZ domain-containing protein	-2.94	0.000875306
CNAG_00354	Vacuolar protein 8	-1.29	0.0434984
CNAG_00471	Cytochrome c oxidase assembly factor 3	-2.36	0.000434971
CNAG_00684	Ribulose-phosphate 3-epimerase	-2.43	0.0103407
CNAG_00702	EGF domain-specific O-linked N-acetylglucosamine transferase	-1.79	0.0257827
CNAG_00730	ABC multidrug transporter AFR1	1.75	0.00180913
CNAG_00741	RNA helicase	-3.73	0.0106449
CNAG_00797	Acetyl-coenzyme A synthetase	-1.58	0.00105743
CNAG_00869	ABC multidrug transporter AFR2	7.02	1.72881e-07
CNAG_00895	Solute carrier family 39 (Zinc transporter), member 1/2/3	2.54	0.00700769
CNAG_01089	Mitochondrial zinc maintenance protein 1, mitochondrial	-2.44	0.0425325
CNAG_01110	Tubulin-specific chaperone A	1.03	0.0141769
CNAG_01130	C3H1-type domain-containing protein	-2.21	0.0063387
CNAG_01138	Cytochrome c peroxidase, mitochondrial	-3.66	0.000449069
CNAG_01216	6-phosphogluconolactonase	-1.09	0.0263197
CNAG_01271	Pre-mRNA-splicing factor ISY1	-1.5	0.033174
CNAG_01287	NADH dehydrogenase [ubiquinone] flavoprotein 1, mitochondrial	-1.71	0.0102009
CNAG_01295	Acyl carrier protein	-2.21	0.031819
CNAG_01446	Heat shock protein 9/12	1.67	0.00184626
CNAG_01480	Large subunit ribosomal protein L12	-1.12	0.0314927
CNAG_01539	Inositol-3-phosphate synthase	1.39	0.00228888
CNAG_01562	RlpA-like protein double-psi beta-barrel domain-containing protein	1.41	0.00523961
CNAG_01704	Mechanosensitive ion channel protein	-1.12	0.00592376
CNAG_01745	Glycerol-3-phosphate dehydrogenase [NAD(+)]	-2.37	0.000284278
CNAG_01807	ATP-dependent helicase	1.61	0.031104
CNAG_01813	mannose-1-phosphate guanylyltransferase	-2.69	0.00346323
CNAG_01850	histidine kinase	-1.21	0.0413001
CNAG_01854	Heparinase II/III family protein	2.12	0.00848844
CNAG_01912	Glutamine-dependent NAD(+) synthetase	-1.54	0.0455541
CNAG_01981	Sulfide:quinone oxidoreductase	-1.19	0.00778042
CNAG_02084	(2E,6E)-farnesyl diphosphate synthase	-2.47	0.000185525
CNAG_02115	Nonhistone protein 6	1.03	0.0257501
CNAG_02144	Ribosomal protein	-1.32	0.00423454
CNAG_02196	Septin	-1.7	0.00514766
CNAG_02197	Pinin/SDK/MemA protein domain-containing protein	-2.37	0.0363024
CNAG_02209	Nucleolar protein 56	-1.62	0.00927751
CNAG_02281	Uncharacterized protein	-1.58	0.0388933
CNAG_02367	GTP-binding protein ypt3	-2.61	0.000679855
CNAG_02440	Cation-transporting ATPase	-1.53	0.000588351
CNAG_02458	GTPase activating protein	-1.57	0.0332653
CNAG_02503	Glutathione peroxidase	1.74	0.00242205
CNAG_02722	Aldose reductase	-1.06	0.00968636
CNAG_02754	40S ribosomal protein S12	-2.76	0.00299401
CNAG_02814	Glycerol-3-phosphate dehydrogenase	-2.14	0.00267689
CNAG_02830	Delta(24(24(1)))-sterol reductase	1.9	0.0196926
CNAG_02833	NADH dehydrogenase [ubiquinone] 1 beta subcomplex subunit 7	-2.04	0.0146794
CNAG_02842	Large ribosomal subunit protein mL46	-2.29	0.00423545
CNAG_02896	Hydroxymethylglutaryl-CoA synthase	1.21	0.0100606
CNAG_02918	acetyl-CoA C-acetyltransferase	1.22	0.00253212
CNAG_02952	COX assembly mitochondrial protein	-1.92	0.00757466
CNAG_03114	Inhibitor I9 domain-containing protein	1.05	0.0493704
CNAG_03196	Orotate phosphoribosyltransferase	-1.72	0.00100092
CNAG_03299	Coatomer subunit beta	-2.33	0.0350474
CNAG_03345	DIS3-like exonuclease 2	-1.8	0.0226324
CNAG_03347	ATP-dependent Clp protease ATP-binding subunit ClpB	-2.04	0.0473843
CNAG_03357	Uncharacterized protein	-1.57	0.024932
CNAG_03742	Staphylococcal nuclease domain-containing protein 1	-1.38	0.0170363
CNAG_03779	Large ribosomal subunit protein uL4m	-3.12	0.000293057
CNAG_03848	Glutathione transferase	-3.24	1.25155e-06
CNAG_03936	NAD(P)H:quinone oxidoreductase, type IV	1.69	0.00230511
CNAG_03944	Chaperone regulator	-1.97	0.00106104
CNAG_03945	Uncharacterized protein	-2.36	0.0332877
CNAG_03993	RP/EB family microtubule-associated protein	-1.51	0.0154496
CNAG_04014	26S proteasome regulatory subunit N9	-1.8	0.000990579
CNAG_04032	AFG3 family protein	-1.39	0.0142514
CNAG_04054	Translation initiation factor SUI1	-2.15	0.0375742
CNAG_04132	Pre-mRNA-splicing factor CWC2	-2.66	0.0124859
CNAG_04168	Histone H1	1.29	0.00664613
CNAG_04191	SCYL protein kinase	-1.21	0.0358193
CNAG_04292	Large ribosomal subunit protein uL29m	-1.66	0.000806215
CNAG_04312	Mannose-6-phosphate isomerase	-1.7	0.04982
CNAG_04399	Pyridoxal phosphate homeostasis protein	-1.49	0.00314993
CNAG_04400	Small ribosomal subunit protein uS10m	-2.51	0.00605554
CNAG_04448	Ribosomal protein L19	-3.74	6.82252e-05
CNAG_04510	Vacuolar protein-sorting-associated protein 4	-3.09	0.0295334
CNAG_04652	Enoyl reductase	3.31	0.00312734
CNAG_04753	Gluconolactonase	-1.63	0.0311843
CNAG_04906	26S protease regulatory subunit 10B	-2.69	0.00190535
CNAG_05084	Phospholipase A-2-activating protein	-1.44	0.0197794
CNAG_05125	Diphosphomevalonate decarboxylase	-1.42	0.0480095
CNAG_05172	Myosin-1	-2.77	0.00050471
CNAG_05246	ADF-H domain-containing protein	-2.28	0.0347949
CNAG_05496	2-isopropylmalate synthase	-2.42	0.027067
CNAG_05540	Urease	1.27	0.0135748
CNAG_05587	EF-hand domain-containing protein	-1.6	0.0300637
CNAG_05647	Uncharacterized protein	-1.78	0.00206459
CNAG_05764	Small subunit ribosomal protein S5	-1.57	0.0297346
CNAG_05844	Mitochondrial import inner membrane translocase subunit	-1.02	0.0349806
CNAG_05925	Septin ring protein	-2.33	0.000959421
CNAG_05976	Nucleolar protein 58	-1.18	0.0337873
CNAG_05978	glutamate--tRNA ligase	-1.95	0.0135187
CNAG_05997	Uncharacterized protein	-1.53	0.00160357
CNAG_06024	Peroxisomal membrane protein PEX14	-1.98	0.0058619
CNAG_06098	Glucosamine-6-phosphate isomerase	-2.17	0.00492908
CNAG_06138	NADH dehydrogenase (Ubiquinone) Fe-S protein 6	-2.85	0.00697494
CNAG_06153	26S protease regulatory subunit 6A-B	-1.82	0.0226241
CNAG_06168	S-(hydroxymethyl)glutathione dehydrogenase	-2.36	0.0163296
CNAG_06180	NADH dehydrogenase [ubiquinone] iron-sulfur protein 4, mitochondrial	-1.59	0.0401181
CNAG_06402	26S proteasome complex subunit SEM1	1.32	0.0162923
CNAG_06511	Uncharacterized protein	1.51	0.0117887
CNAG_06599	DASH complex subunit ASK1	-1.21	0.0280761
CNAG_06640	Carboxypeptidase	1.68	0.0253086
CNAG_06646	Protein YOP1	-3.04	0.0163557
CNAG_06679	anthranilate synthase	-1.38	0.00395792
CNAG_06683	Uncharacterized protein	-1.81	0.00942994
CNAG_06730	CMGC/GSK protein kinase	-2.92	0.0204077
CNAG_06773	Protein transporter SEC24	1.91	0.000374187
CNAG_06919	rRNA 2'-O-methyltransferase fibrillarin	-1.32	0.0202961
CNAG_06983	ubiquitinyl hydrolase 1	1.19	0.00504172
CNAG_07442	Phosphatidylglycerol/phosphatidylinositol transfer protein	-2	0.0287674
CNAG_07524	AMP deaminase	-1.68	0.00414483
CNAG_07559	Glucose-6-phosphate 1-epimerase	-2.8	3.17677e-05
CNAG_07706	Fungal-type protein kinase domain-containing protein	-1.34	0.00511809
CNAG_07778	Translation initiation factor 2 subunit 1	-1.38	0.0350432
CNAG_07857	WW domain-containing protein	-1.38	0.00708037
CNAG_07887	WW domain-containing protein	1.13	0.0282594
CNAG_07965	NAD binding dehydrogenase	-2.44	0.00171238

## Sheet: S1C Table
Category	GO.ID	Term	Locus IDs	p-value
BP	GO:0000278	mitotic cell cycle	CNAG_00065	0.00103496
BP	GO:0000724	double-strand break repair via homologous recombination	CNAG_01023,CNAG_06402	0.00201342
BP	GO:0000725	recombinational repair	CNAG_01023,CNAG_06402	0.00182047
BP	GO:0000956	nuclear-transcribed mRNA catabolic process	CNAG_01360	0.00866889
BP	GO:0006082	organic acid metabolic process	CNAG_00450,CNAG_03072,CNAG_07547,CNAG_04951,CNAG_00637,CNAG_04990,CNAG_04215	0.000548249
BP	GO:0006090	pyruvate metabolic process	CNAG_03072,CNAG_07547	0.0289789
BP	GO:0006139	nucleobase-containing compound metabolic process	CNAG_00294,CNAG_07547,CNAG_01216,CNAG_01360,CNAG_05848,CNAG_03196,CNAG_02597,CNAG_01023,CNAG_04132,CNAG_04485,CNAG_04541,CNAG_06402	0.0239589
BP	GO:0006207	'de novo' pyrimidine nucleobase biosynthetic process	CNAG_03196	0.0349832
BP	GO:0006259	DNA metabolic process	CNAG_01023,CNAG_06402	1.13e-10
BP	GO:0006281	DNA repair	CNAG_01023,CNAG_06402	9.75e-10
BP	GO:0006302	double-strand break repair	CNAG_01023,CNAG_06402	6.3e-05
BP	GO:0006310	DNA recombination	CNAG_01023,CNAG_06402	0.000138702
BP	GO:0006401	RNA catabolic process	CNAG_01360	0.0367594
BP	GO:0006402	mRNA catabolic process	CNAG_01360	0.0297847
BP	GO:0006520	amino acid metabolic process	CNAG_00450,CNAG_04951,CNAG_00637,CNAG_04990,CNAG_04215	0.000379264
BP	GO:0006605	protein targeting	CNAG_00233,CNAG_00067,CNAG_00326	0.0294621
BP	GO:0006725	cellular aromatic compound metabolic process	CNAG_00294,CNAG_07547,CNAG_04951,CNAG_01216,CNAG_01360,CNAG_05848,CNAG_03196,CNAG_02597,CNAG_01023,CNAG_04132,CNAG_04485,CNAG_04541,CNAG_06402	0.00582908
BP	GO:0006793	phosphorus metabolic process	CNAG_07547,CNAG_01216,CNAG_00745,CNAG_02814,CNAG_07427,CNAG_03331,CNAG_03196,CNAG_04485,CNAG_02001,CNAG_01539,CNAG_05465	0.000280384
BP	GO:0006796	phosphate-containing compound metabolic process	CNAG_07547,CNAG_01216,CNAG_00745,CNAG_02814,CNAG_07427,CNAG_03331,CNAG_03196,CNAG_04485,CNAG_02001,CNAG_01539,CNAG_05465	0.000590151
BP	GO:0006807	nitrogen compound metabolic process	CNAG_00450,CNAG_00294,CNAG_07028,CNAG_07547,CNAG_02754,CNAG_04951,CNAG_03779,CNAG_00655,CNAG_01216,CNAG_01360,CNAG_03944,CNAG_04014,CNAG_00509,CNAG_00637,CNAG_00779,CNAG_07427,CNAG_03627,CNAG_05848,CNAG_05084,CNAG_03039,CNAG_03331,CNAG_03196,CNAG_02597,CNAG_01023,CNAG_04990,CNAG_04132,CNAG_04452,CNAG_01170,CNAG_05712,CNAG_03303,CNAG_06640,CNAG_04485,CNAG_01951,CNAG_04541,CNAG_06416,CNAG_06402,CNA…	0.00340651
BP	GO:0006869	lipid transport	CNAG_07442	0.0422608
BP	GO:0006950	response to stress	CNAG_06772,CNAG_03944,CNAG_01023,CNAG_02440,CNAG_04388,CNAG_06346,CNAG_01850,CNAG_06402	1.31e-12
BP	GO:0006974	DNA damage response	CNAG_01023,CNAG_02440,CNAG_06402	1.4e-09
BP	GO:0006996	organelle organization	CNAG_00233,CNAG_00065,CNAG_00318,CNAG_03967,CNAG_03993,CNAG_02760,CNAG_05172,CNAG_01167,CNAG_00326,CNAG_07427,CNAG_01023,CNAG_05050,CNAG_05925,CNAG_03303	0.0239589
BP	GO:0007017	microtubule-based process	CNAG_00065,CNAG_03993,CNAG_07427	0.0424724
BP	GO:0007030	Golgi organization	CNAG_02760	0.0135035
BP	GO:0007049	cell cycle	CNAG_00065,CNAG_03993,CNAG_01167,CNAG_07427,CNAG_01023,CNAG_05925	9.41e-05
BP	GO:0008104	protein localization	CNAG_00233,CNAG_00065,CNAG_03993,CNAG_01315,CNAG_06772,CNAG_00067,CNAG_00326,CNAG_02857,CNAG_03251,CNAG_01414,CNAG_02097,CNAG_01307	0.0021053
BP	GO:0008152	metabolic process	CNAG_00450,CNAG_00294,CNAG_00318,CNAG_07028,CNAG_03072,CNAG_03983,CNAG_07547,CNAG_02754,CNAG_04951,CNAG_03779,CNAG_00655,CNAG_01216,CNAG_01360,CNAG_03944,CNAG_04014,CNAG_00509,CNAG_00637,CNAG_00745,CNAG_00779,CNAG_02814,CNAG_07427,CNAG_03627,CNAG_05848,CNAG_05084,CNAG_03039,CNAG_03331,CNAG_03196,CNAG_02597,CNAG_01023,CNAG_04990,CNAG_04132,CNAG_04452,CNAG_01170,CNAG_04621,CNAG_05712,CNAG_03303,CNA…	0.0149478
BP	GO:0009056	catabolic process	CNAG_07028,CNAG_03072,CNAG_07547,CNAG_01360,CNAG_04014,CNAG_07427,CNAG_05084,CNAG_06168,CNAG_05540	6.5e-05
BP	GO:0009057	macromolecule catabolic process	CNAG_07028,CNAG_01360,CNAG_04014,CNAG_07427,CNAG_05084	0.0426815
BP	GO:0009123	nucleoside monophosphate metabolic process	CNAG_03196	0.000280384
BP	GO:0009124	nucleoside monophosphate biosynthetic process	CNAG_03196	0.00130033
BP	GO:0009156	ribonucleoside monophosphate biosynthetic process	CNAG_03196	0.000805641
BP	GO:0009161	ribonucleoside monophosphate metabolic process	CNAG_03196	0.000204338
BP	GO:0009165	nucleotide biosynthetic process	CNAG_03196	0.00348489
BP	GO:0009259	ribonucleotide metabolic process	CNAG_03196,CNAG_04485	0.0475094
BP	GO:0009260	ribonucleotide biosynthetic process	CNAG_03196	0.00643022
BP	GO:0009894	regulation of catabolic process	CNAG_07547,CNAG_01360,CNAG_07427	0.0254019
BP	GO:0009987	cellular process	CNAG_00233,CNAG_00293,CNAG_00065,CNAG_00450,CNAG_00294,CNAG_00318,CNAG_03967,CNAG_03072,CNAG_03993,CNAG_02760,CNAG_07547,CNAG_02754,CNAG_04951,CNAG_03779,CNAG_05172,CNAG_00655,CNAG_01315,CNAG_06772,CNAG_01216,CNAG_00067,CNAG_01360,CNAG_01167,CNAG_00326,CNAG_03944,CNAG_00509,CNAG_02367,CNAG_00637,CNAG_00745,CNAG_02857,CNAG_00779,CNAG_02814,CNAG_07427,CNAG_03627,CNAG_05848,CNAG_03251,CNAG_03331,CNA…	0.000788869
BP	GO:0010629	negative regulation of gene expression	CNAG_01360	0.0422608
BP	GO:0010876	lipid localization	CNAG_07442	0.0289789
BP	GO:0015031	protein transport	CNAG_00233,CNAG_00065,CNAG_06772,CNAG_00067,CNAG_00326,CNAG_02857,CNAG_03251,CNAG_01414,CNAG_02097,CNAG_01307	0.00385284
BP	GO:0016043	cellular component organization	CNAG_00233,CNAG_00065,CNAG_00318,CNAG_03967,CNAG_03993,CNAG_02760,CNAG_05172,CNAG_01167,CNAG_00326,CNAG_00509,CNAG_07427,CNAG_01023,CNAG_05050,CNAG_05925,CNAG_03303,CNAG_06402,CNAG_05483	0.000280384
BP	GO:0016053	organic acid biosynthetic process	CNAG_00450,CNAG_04951,CNAG_00637,CNAG_04990,CNAG_04215	0.00844546
BP	GO:0016310	phosphorylation	CNAG_00745,CNAG_07427,CNAG_05465	0.00161421
BP	GO:0018130	heterocycle biosynthetic process	CNAG_03196,CNAG_04990,CNAG_05712	0.024686
BP	GO:0019222	regulation of metabolic process	CNAG_07547,CNAG_01360,CNAG_07427,CNAG_05465	0.0399852
BP	GO:0019438	aromatic compound biosynthetic process	CNAG_04951,CNAG_03196	0.0297847
BP	GO:0019637	organophosphate metabolic process	CNAG_07547,CNAG_01216,CNAG_02814,CNAG_03331,CNAG_03196,CNAG_04485,CNAG_02001,CNAG_01539	0.0182967
BP	GO:0019725	cellular homeostasis	CNAG_05084,CNAG_02592	0.0482776
BP	GO:0019752	carboxylic acid metabolic process	CNAG_00450,CNAG_03072,CNAG_07547,CNAG_04951,CNAG_00637,CNAG_04990,CNAG_04215	0.000718139
BP	GO:0019856	pyrimidine nucleobase biosynthetic process	CNAG_03196	0.0137464
BP	GO:0022402	cell cycle process	CNAG_00065,CNAG_03993,CNAG_01167,CNAG_07427,CNAG_01023,CNAG_05925	0.00165297
BP	GO:0033036	macromolecule localization	CNAG_00233,CNAG_00065,CNAG_03993,CNAG_01315,CNAG_06772,CNAG_00067,CNAG_00326,CNAG_02857,CNAG_03251,CNAG_01414,CNAG_02097,CNAG_07442,CNAG_01307,CNAG_06402	0.028397
BP	GO:0033554	cellular response to stress	CNAG_06772,CNAG_01023,CNAG_02440,CNAG_04388,CNAG_01850,CNAG_06402	1.31e-12
BP	GO:0036211	protein modification process	CNAG_05465	0.00323226
BP	GO:0043412	macromolecule modification	CNAG_05465	0.00450473
BP	GO:0043436	oxoacid metabolic process	CNAG_00450,CNAG_03072,CNAG_07547,CNAG_04951,CNAG_00637,CNAG_04990,CNAG_04215	0.00063159
BP	GO:0044237	cellular metabolic process	CNAG_00450,CNAG_00294,CNAG_03072,CNAG_07547,CNAG_02754,CNAG_04951,CNAG_03779,CNAG_00655,CNAG_01216,CNAG_01360,CNAG_03944,CNAG_00509,CNAG_00637,CNAG_00745,CNAG_00779,CNAG_02814,CNAG_07427,CNAG_03627,CNAG_05848,CNAG_03331,CNAG_03196,CNAG_02597,CNAG_01023,CNAG_04990,CNAG_04132,CNAG_04452,CNAG_01170,CNAG_04621,CNAG_05712,CNAG_03303,CNAG_04388,CNAG_04485,CNAG_01951,CNAG_02001,CNAG_01539,CNAG_04541,CNA…	6.83e-05
BP	GO:0044238	primary metabolic process	CNAG_00450,CNAG_00294,CNAG_07028,CNAG_03072,CNAG_07547,CNAG_02754,CNAG_04951,CNAG_03779,CNAG_00655,CNAG_01216,CNAG_01360,CNAG_03944,CNAG_04014,CNAG_00509,CNAG_00637,CNAG_00779,CNAG_07427,CNAG_03627,CNAG_05848,CNAG_05084,CNAG_03039,CNAG_03331,CNAG_03196,CNAG_02597,CNAG_01023,CNAG_04990,CNAG_04132,CNAG_04452,CNAG_01170,CNAG_04621,CNAG_03303,CNAG_06640,CNAG_04485,CNAG_01951,CNAG_02001,CNAG_01539,CNA…	0.0200051
BP	GO:0044248	cellular catabolic process	CNAG_01360,CNAG_06168	0.000191149
BP	GO:0044281	small molecule metabolic process	CNAG_00450,CNAG_03072,CNAG_03983,CNAG_07547,CNAG_04951,CNAG_01216,CNAG_00637,CNAG_03196,CNAG_04990,CNAG_05712,CNAG_04485,CNAG_01539,CNAG_06168,CNAG_05540,CNAG_02830,CNAG_04215	0.000332732
BP	GO:0044283	small molecule biosynthetic process	CNAG_00450,CNAG_04951,CNAG_00637,CNAG_03196,CNAG_04990,CNAG_05712,CNAG_01539,CNAG_02830,CNAG_04215	0.000812708
BP	GO:0044403	biological process involved in symbiotic interaction	CNAG_04388	0.00110406
BP	GO:0044419	biological process involved in interspecies interaction between organisms	CNAG_04388,CNAG_06346	0.0258066
BP	GO:0045017	glycerolipid biosynthetic process	CNAG_03331	0.0496664
BP	GO:0045184	establishment of protein localization	CNAG_00233,CNAG_00065,CNAG_06772,CNAG_00067,CNAG_00326,CNAG_02857,CNAG_03251,CNAG_01414,CNAG_02097,CNAG_01307	0.00450473
BP	GO:0046112	nucleobase biosynthetic process	CNAG_03196	0.00348489
BP	GO:0046390	ribose phosphate biosynthetic process	CNAG_03196	0.021923
BP	GO:0046394	carboxylic acid biosynthetic process	CNAG_00450,CNAG_04951,CNAG_00637,CNAG_04990,CNAG_04215	0.00844546
BP	GO:0046483	heterocycle metabolic process	CNAG_00294,CNAG_07547,CNAG_01216,CNAG_01360,CNAG_05848,CNAG_03196,CNAG_02597,CNAG_01023,CNAG_04990,CNAG_04132,CNAG_05712,CNAG_04485,CNAG_04541,CNAG_06402	0.0132558
BP	GO:0050896	response to stimulus	CNAG_00293,CNAG_03993,CNAG_06772,CNAG_03944,CNAG_00745,CNAG_07427,CNAG_01023,CNAG_05050,CNAG_02440,CNAG_03315,CNAG_04213,CNAG_04388,CNAG_06346,CNAG_01850,CNAG_06168,CNAG_06402	2.22e-05
BP	GO:0051235	maintenance of location	CNAG_01315	0.0496664
BP	GO:0051701	biological process involved in interaction with host	CNAG_04388	0.00110406
BP	GO:0051716	cellular response to stimulus	CNAG_00293,CNAG_06772,CNAG_00745,CNAG_07427,CNAG_01023,CNAG_05050,CNAG_02440,CNAG_03315,CNAG_04213,CNAG_04388,CNAG_01850,CNAG_06168,CNAG_06402	4.68e-06
BP	GO:0070727	cellular macromolecule localization	CNAG_00233,CNAG_00065,CNAG_03993,CNAG_01315,CNAG_06772,CNAG_00067,CNAG_00326,CNAG_02857,CNAG_03251,CNAG_01414,CNAG_02097,CNAG_01307	0.00271888
BP	GO:0071702	organic substance transport	CNAG_00233,CNAG_00065,CNAG_06772,CNAG_00067,CNAG_00326,CNAG_02857,CNAG_03251,CNAG_01414,CNAG_02097,CNAG_07442,CNAG_01307,CNAG_06096,CNAG_06402	0.0411378
BP	GO:0071840	cellular component organization or biogenesis	CNAG_00233,CNAG_00065,CNAG_00318,CNAG_03967,CNAG_03993,CNAG_02760,CNAG_05172,CNAG_01167,CNAG_00326,CNAG_00509,CNAG_07427,CNAG_01023,CNAG_05050,CNAG_05925,CNAG_03303,CNAG_01600,CNAG_06402,CNAG_05483	0.000564618
BP	GO:0090304	nucleic acid metabolic process	CNAG_00294,CNAG_01360,CNAG_05848,CNAG_02597,CNAG_01023,CNAG_04132,CNAG_04541,CNAG_06402	0.0217806
BP	GO:0090407	organophosphate biosynthetic process	CNAG_03331,CNAG_03196,CNAG_01539	0.00225527
BP	GO:1901135	carbohydrate derivative metabolic process	CNAG_07547,CNAG_01216,CNAG_02814,CNAG_03196,CNAG_04485	0.00063159
BP	GO:1901137	carbohydrate derivative biosynthetic process	CNAG_03196	0.000280384
BP	GO:1901293	nucleoside phosphate biosynthetic process	CNAG_03196	0.00348489
BP	GO:1901360	organic cyclic compound metabolic process	CNAG_00294,CNAG_07547,CNAG_04951,CNAG_01216,CNAG_01360,CNAG_05848,CNAG_03196,CNAG_02597,CNAG_01023,CNAG_04990,CNAG_04132,CNAG_05712,CNAG_04485,CNAG_04541,CNAG_06402,CNAG_02830	0.0157472
BP	GO:1901362	organic cyclic compound biosynthetic process	CNAG_04951,CNAG_03196,CNAG_04990,CNAG_05712,CNAG_02830	0.0293949
BP	GO:1901564	organonitrogen compound metabolic process	CNAG_00450,CNAG_07028,CNAG_07547,CNAG_02754,CNAG_04951,CNAG_03779,CNAG_00655,CNAG_01216,CNAG_01360,CNAG_03944,CNAG_04014,CNAG_00509,CNAG_00637,CNAG_00779,CNAG_07427,CNAG_03627,CNAG_05084,CNAG_03039,CNAG_03331,CNAG_03196,CNAG_04990,CNAG_04452,CNAG_01170,CNAG_05712,CNAG_03303,CNAG_06640,CNAG_04485,CNAG_01951,CNAG_06416,CNAG_05465,CNAG_05483,CNAG_05540,CNAG_04215	0.0304278
BP	GO:1901566	organonitrogen compound biosynthetic process	CNAG_00450,CNAG_02754,CNAG_04951,CNAG_03779,CNAG_00655,CNAG_01360,CNAG_00509,CNAG_00637,CNAG_00779,CNAG_03196,CNAG_04990,CNAG_04452,CNAG_01170,CNAG_05712,CNAG_03303,CNAG_01951,CNAG_05465,CNAG_04215	0.00747
BP	GO:1901575	organic substance catabolic process	CNAG_07028,CNAG_03072,CNAG_07547,CNAG_01360,CNAG_04014,CNAG_07427,CNAG_05084,CNAG_06168,CNAG_05540	0.00341338
BP	GO:1903047	mitotic cell cycle process	CNAG_00065	0.0179235
CC	GO:0000139	Golgi membrane	CNAG_01414,CNAG_05050	5.06e-06
CC	GO:0005576	extracellular region	CNAG_03465	0.00484531
CC	GO:0005654	nucleoplasm	CNAG_05848,CNAG_07424	0.00608298
CC	GO:0005730	nucleolus	CNAG_02280,CNAG_07424,CNAG_01600	0.0350739
CC	GO:0005739	mitochondrion	CNAG_00233,CNAG_02952,CNAG_02814,CNAG_03606,CNAG_03331,CNAG_04990,CNAG_04452,CNAG_05712,CNAG_04388,CNAG_06096,CNAG_06226,CNAG_01981	0.0117335
CC	GO:0005740	mitochondrial envelope	CNAG_00233,CNAG_02952,CNAG_03331,CNAG_05712,CNAG_06226	0.0484694
CC	GO:0005743	mitochondrial inner membrane	CNAG_00233,CNAG_02952,CNAG_03331,CNAG_06226	0.0280168
CC	GO:0005768	endosome	CNAG_00815,CNAG_01315,CNAG_02367,CNAG_02036	0.0271224
CC	GO:0005773	vacuole	CNAG_00815,CNAG_05788,CNAG_06640,CNAG_06416	0.0301867
CC	GO:0005774	vacuolar membrane	CNAG_00815,CNAG_05788,CNAG_06416	0.0127071
CC	GO:0005783	endoplasmic reticulum	CNAG_00067,CNAG_01185,CNAG_02440,CNAG_01307,CNAG_03315,CNAG_04485,CNAG_02830	1.95e-13
CC	GO:0005789	endoplasmic reticulum membrane	CNAG_00067,CNAG_01307,CNAG_02830	2.95e-13
CC	GO:0005794	Golgi apparatus	CNAG_02760,CNAG_02367,CNAG_02036,CNAG_03251,CNAG_01414,CNAG_05050	1.27e-08
CC	GO:0005798	Golgi-associated vesicle	CNAG_01414	0.0483034
CC	GO:0005815	microtubule organizing center	CNAG_03993	0.000497024
CC	GO:0005819	spindle	CNAG_03993,CNAG_07427	5.06e-06
CC	GO:0005829	cytosol	CNAG_00450,CNAG_00232,CNAG_03072,CNAG_07547,CNAG_02754,CNAG_05023,CNAG_00655,CNAG_00326,CNAG_05001,CNAG_03944,CNAG_04014,CNAG_00745,CNAG_02857,CNAG_00779,CNAG_03627,CNAG_02714,CNAG_02440,CNAG_03315,CNAG_01170,CNAG_05712,CNAG_05925,CNAG_03143,CNAG_03303,CNAG_04388,CNAG_01951,CNAG_06168,CNAG_05465	2.66e-07
CC	GO:0005852	eukaryotic translation initiation factor 3 complex	CNAG_00509	0.0217562
CC	GO:0005856	cytoskeleton	CNAG_00318,CNAG_03967,CNAG_03993,CNAG_05172,CNAG_07427,CNAG_05925	6.4e-08
CC	GO:0005874	microtubule	CNAG_03993,CNAG_07427	3.04e-07
CC	GO:0005876	spindle microtubule	CNAG_07427	0.0272002
CC	GO:0005938	cell cortex	CNAG_03967,CNAG_05172,CNAG_00306,CNAG_05925,CNAG_05449	0.0227829
CC	GO:0010008	endosome membrane	CNAG_01315	0.0171019
CC	GO:0012506	vesicle membrane	CNAG_01315,CNAG_01414,CNAG_02097	9.97e-06
CC	GO:0015630	microtubule cytoskeleton	CNAG_03993,CNAG_07427,CNAG_05925	2.9e-06
CC	GO:0016282	eukaryotic 43S preinitiation complex	CNAG_00509	0.0441626
CC	GO:0019866	organelle inner membrane	CNAG_00233,CNAG_02952,CNAG_03331,CNAG_06226	0.0314683
CC	GO:0030120	vesicle coat	CNAG_01414	0.0127853
CC	GO:0030133	transport vesicle	CNAG_04639	0.0162607
CC	GO:0030135	coated vesicle	CNAG_01414	0.000213682
CC	GO:0030659	cytoplasmic vesicle membrane	CNAG_01315,CNAG_01414	5.06e-06
CC	GO:0030662	coated vesicle membrane	CNAG_01414	0.000497024
CC	GO:0031410	cytoplasmic vesicle	CNAG_00815,CNAG_01315,CNAG_02367,CNAG_02036,CNAG_01414,CNAG_04639	1.65e-05
CC	GO:0031966	mitochondrial membrane	CNAG_00233,CNAG_02952,CNAG_03331,CNAG_06226	0.0238112
CC	GO:0031967	organelle envelope	CNAG_00233,CNAG_00065,CNAG_02952,CNAG_06772,CNAG_03331,CNAG_05712,CNAG_06226	0.0280168
CC	GO:0031974	membrane-enclosed lumen	CNAG_00233,CNAG_02280,CNAG_05848,CNAG_04452,CNAG_02440,CNAG_07424,CNAG_05712,CNAG_01600	1.21e-05
CC	GO:0031975	envelope	CNAG_00233,CNAG_00065,CNAG_02952,CNAG_06772,CNAG_03331,CNAG_05712,CNAG_06226	0.0280168
CC	GO:0031981	nuclear lumen	CNAG_02280,CNAG_05848,CNAG_07424,CNAG_01600	1.61e-05
CC	GO:0031982	vesicle	CNAG_00815,CNAG_05172,CNAG_01315,CNAG_02367,CNAG_02036,CNAG_01414,CNAG_02097,CNAG_04639	1.74e-05
CC	GO:0033290	eukaryotic 48S preinitiation complex	CNAG_00509	0.0441626
CC	GO:0042175	nuclear outer membrane-endoplasmic reticulum membrane network	CNAG_00067,CNAG_01307,CNAG_02830	2.95e-13
CC	GO:0043228	non-membrane-bounded organelle	CNAG_00318,CNAG_00232,CNAG_03967,CNAG_03993,CNAG_02754,CNAG_03779,CNAG_05172,CNAG_00655,CNAG_01167,CNAG_02280,CNAG_00779,CNAG_07427,CNAG_01023,CNAG_04452,CNAG_07424,CNAG_01170,CNAG_05925,CNAG_03303,CNAG_04485,CNAG_01951,CNAG_01600	2.66e-07
CC	GO:0043232	intracellular non-membrane-bounded organelle	CNAG_00318,CNAG_00232,CNAG_03967,CNAG_03993,CNAG_02754,CNAG_03779,CNAG_05172,CNAG_00655,CNAG_01167,CNAG_02280,CNAG_00779,CNAG_07427,CNAG_01023,CNAG_04452,CNAG_07424,CNAG_01170,CNAG_05925,CNAG_03303,CNAG_04485,CNAG_01951,CNAG_01600	2.66e-07
CC	GO:0043233	organelle lumen	CNAG_00233,CNAG_02280,CNAG_05848,CNAG_04452,CNAG_02440,CNAG_07424,CNAG_05712,CNAG_01600	1.21e-05
CC	GO:0061695	transferase complex, transferring phosphorus-containing groups	CNAG_07424	0.0285577
CC	GO:0070013	intracellular organelle lumen	CNAG_00233,CNAG_02280,CNAG_05848,CNAG_04452,CNAG_02440,CNAG_07424,CNAG_05712,CNAG_01600	1.21e-05
CC	GO:0097708	intracellular vesicle	CNAG_00815,CNAG_01315,CNAG_02367,CNAG_02036,CNAG_01414,CNAG_04639	1.65e-05
CC	GO:0098588	bounding membrane of organelle	CNAG_00815,CNAG_01315,CNAG_00067,CNAG_05788,CNAG_01414,CNAG_05050,CNAG_06416	1.15e-08
CC	GO:0098796	membrane protein complex	CNAG_00233,CNAG_00560,CNAG_00067,CNAG_05788,CNAG_01414,CNAG_06226	0.00122268
CC	GO:0098827	endoplasmic reticulum subcompartment	CNAG_00067,CNAG_01307,CNAG_02830	4.87e-13
CC	GO:0099080	supramolecular complex	CNAG_03993,CNAG_07427	2.44e-08
CC	GO:0099081	supramolecular polymer	CNAG_03993,CNAG_07427	2.9e-06
CC	GO:0099512	supramolecular fiber	CNAG_03993,CNAG_07427	2.9e-06
CC	GO:0099513	polymeric cytoskeletal fiber	CNAG_03993,CNAG_07427	5.73e-07
CC	GO:0140513	nuclear protein-containing complex	CNAG_00065,CNAG_00294,CNAG_00761,CNAG_06772,CNAG_05848,CNAG_04132,CNAG_07424,CNAG_04541	2.13e-07
CC	GO:0140534	endoplasmic reticulum protein-containing complex	CNAG_00067	0.000590667
CC	GO:0140535	intracellular protein-containing complex	CNAG_07028,CNAG_04014,CNAG_07424,CNAG_06402	0.000287351
CC	GO:1902494	catalytic complex	CNAG_07028,CNAG_03072,CNAG_00560,CNAG_04014,CNAG_02814,CNAG_05788,CNAG_03945,CNAG_04132,CNAG_07424,CNAG_05712,CNAG_06226,CNAG_06402,CNAG_05540	4.25e-10
CC	GO:1990234	transferase complex	CNAG_07424,CNAG_05712	0.000287351
MF	GO:0000287	magnesium ion binding	CNAG_00450,CNAG_03072	0.004506
MF	GO:0003676	nucleic acid binding	CNAG_00135,CNAG_00294,CNAG_00318,CNAG_06716,CNAG_00232,CNAG_03968,CNAG_01360,CNAG_01167,CNAG_00509,CNAG_02280,CNAG_03606,CNAG_05848,CNAG_02714,CNAG_02597,CNAG_04132,CNAG_04452,CNAG_04848,CNAG_01413,CNAG_07424,CNAG_03303,CNAG_04541	1.47e-06
MF	GO:0003677	DNA binding	CNAG_01167,CNAG_07424	1.22e-10
MF	GO:0003682	chromatin binding	CNAG_01023	0.0433561
MF	GO:0003690	double-stranded DNA binding	CNAG_01167	0.027803
MF	GO:0003743	translation initiation factor activity	CNAG_00509,CNAG_03606	0.004506
MF	GO:0003774	cytoskeletal motor activity	CNAG_05172	0.0110674
MF	GO:0004672	protein kinase activity	CNAG_00745,CNAG_07427,CNAG_01850	4.81e-05
MF	GO:0004674	protein serine/threonine kinase activity	CNAG_00745,CNAG_07427	7.94e-06
MF	GO:0005515	protein binding	CNAG_00318,CNAG_03967,CNAG_03993,CNAG_02760,CNAG_05172,CNAG_04986,CNAG_03944,CNAG_02280,CNAG_02857,CNAG_05084,CNAG_02440,CNAG_03315,CNAG_05465,CNAG_05483	2.37e-05
MF	GO:0005543	phospholipid binding	CNAG_01315	0.00363946
MF	GO:0008017	microtubule binding	CNAG_03993	0.0026285
MF	GO:0008092	cytoskeletal protein binding	CNAG_00318,CNAG_03967,CNAG_03993,CNAG_05172	0.00860236
MF	GO:0008135	translation factor activity, RNA binding	CNAG_00509,CNAG_03606,CNAG_02714	0.0171497
MF	GO:0008194	UDP-glycosyltransferase activity	CNAG_04621	0.0205989
MF	GO:0008233	peptidase activity	CNAG_07028,CNAG_03039,CNAG_06640,CNAG_06416	0.0238553
MF	GO:0008237	metallopeptidase activity	CNAG_07028	0.00475633
MF	GO:0008289	lipid binding	CNAG_01315,CNAG_07442,CNAG_03143	0.0310914
MF	GO:0015399	primary active transmembrane transporter activity	CNAG_00560,CNAG_00730,CNAG_05788,CNAG_00869	0.0162909
MF	GO:0015631	tubulin binding	CNAG_03993	0.00349808
MF	GO:0016301	kinase activity	CNAG_00745,CNAG_07427,CNAG_01850,CNAG_04215	4.3e-07
MF	GO:0016462	pyrophosphatase activity	CNAG_00293,CNAG_01167,CNAG_02367,CNAG_00730,CNAG_03606,CNAG_00869,CNAG_03251,CNAG_02440,CNAG_03315,CNAG_05925	1.97e-06
MF	GO:0016746	acyltransferase activity	CNAG_05023	0.00145782
MF	GO:0016757	glycosyltransferase activity	CNAG_03196,CNAG_04621	0.0040554
MF	GO:0016758	hexosyltransferase activity	CNAG_04621	0.000103263
MF	GO:0016772	transferase activity, transferring phosphorus-containing groups	CNAG_00745,CNAG_07427,CNAG_07424,CNAG_01850,CNAG_04215	5.63e-11
MF	GO:0016773	phosphotransferase activity, alcohol group as acceptor	CNAG_00745,CNAG_07427,CNAG_01850,CNAG_04215	1.47e-06
MF	GO:0016779	nucleotidyltransferase activity	CNAG_07424,CNAG_04215	0.000799452
MF	GO:0016787	hydrolase activity	CNAG_00293,CNAG_07028,CNAG_07547,CNAG_05172,CNAG_01216,CNAG_01167,CNAG_02367,CNAG_00730,CNAG_03606,CNAG_00869,CNAG_03039,CNAG_03251,CNAG_02440,CNAG_03315,CNAG_02548,CNAG_05925,CNAG_06640,CNAG_02001,CNAG_06416,CNAG_05540	2.63e-06
MF	GO:0016817	hydrolase activity, acting on acid anhydrides	CNAG_00293,CNAG_01167,CNAG_02367,CNAG_00730,CNAG_03606,CNAG_00869,CNAG_03251,CNAG_02440,CNAG_03315,CNAG_05925	3.83e-07
MF	GO:0016818	hydrolase activity, acting on acid anhydrides, in phosphorus-containing anhydrides	CNAG_00293,CNAG_01167,CNAG_02367,CNAG_00730,CNAG_03606,CNAG_00869,CNAG_03251,CNAG_02440,CNAG_03315,CNAG_05925	6.07e-07
MF	GO:0016853	isomerase activity	CNAG_03627,CNAG_01539	0.0162909
MF	GO:0016874	ligase activity	CNAG_04485	4.81e-05
MF	GO:0016887	ATP hydrolysis activity	CNAG_01167,CNAG_00730,CNAG_00869,CNAG_02440	5.63e-11
MF	GO:0017111	ribonucleoside triphosphate phosphatase activity	CNAG_00293,CNAG_01167,CNAG_02367,CNAG_00730,CNAG_03606,CNAG_00869,CNAG_03251,CNAG_02440,CNAG_03315,CNAG_05925	4.32e-07
MF	GO:0035091	phosphatidylinositol binding	CNAG_01315	0.0210077
MF	GO:0043169	cation binding	CNAG_00450,CNAG_03072,CNAG_00306,CNAG_03944,CNAG_02814,CNAG_01130,CNAG_02597,CNAG_04132,CNAG_07424,CNAG_04720,CNAG_04213,CNAG_03303,CNAG_04388,CNAG_05449,CNAG_03465,CNAG_06168,CNAG_05540	2.48e-13
MF	GO:0044877	protein-containing complex binding	CNAG_00318,CNAG_07028,CNAG_03967,CNAG_05172,CNAG_00655,CNAG_01023,CNAG_05465	0.00231737
MF	GO:0045182	translation regulator activity	CNAG_00509,CNAG_03606,CNAG_02714,CNAG_05465	0.0263272
MF	GO:0046872	metal ion binding	CNAG_00450,CNAG_03072,CNAG_00306,CNAG_03944,CNAG_02814,CNAG_01130,CNAG_02597,CNAG_04132,CNAG_07424,CNAG_04720,CNAG_04213,CNAG_03303,CNAG_04388,CNAG_05449,CNAG_03465,CNAG_06168,CNAG_05540	4.96e-13
MF	GO:0090079	translation regulator activity, nucleic acid binding	CNAG_00509,CNAG_03606,CNAG_02714	0.0132072
MF	GO:0140098	catalytic activity, acting on RNA	CNAG_07424	2.43e-07

## Sheet: S1D Table
Category	GO.ID	Term	Locus IDs	p-value
BP	GO:0000226	microtubule cytoskeleton organization	CNAG_03993	0.0272777
BP	GO:0000278	mitotic cell cycle	CNAG_02196	0.00110406
BP	GO:0000724	double-strand break repair via homologous recombination	CNAG_06402	0.00162542
BP	GO:0000725	recombinational repair	CNAG_06402	0.000996
BP	GO:0000956	nuclear-transcribed mRNA catabolic process	CNAG_01807,CNAG_03345	0.0385099
BP	GO:0006040	amino sugar metabolic process	CNAG_06098	0.00363742
BP	GO:0006082	organic acid metabolic process	CNAG_00797,CNAG_02918,CNAG_06679,CNAG_05978,CNAG_06098,CNAG_05496	8e-05
BP	GO:0006207	'de novo' pyrimidine nucleobase biosynthetic process	CNAG_03196	0.0351348
BP	GO:0006259	DNA metabolic process	CNAG_04168,CNAG_06402	3.51e-11
BP	GO:0006281	DNA repair	CNAG_06402	1.17e-10
BP	GO:0006302	double-strand break repair	CNAG_06402	1.17e-05
BP	GO:0006310	DNA recombination	CNAG_04168,CNAG_06402	8e-05
BP	GO:0006399	tRNA metabolic process	CNAG_05978	0.0351348
BP	GO:0006418	tRNA aminoacylation for protein translation	CNAG_05978	0.0342333
BP	GO:0006520	amino acid metabolic process	CNAG_06679,CNAG_05978,CNAG_05496	8e-05
BP	GO:0006605	protein targeting	CNAG_00233,CNAG_06024	0.0397507
BP	GO:0006720	isoprenoid metabolic process	CNAG_02896,CNAG_05125,CNAG_02084	0.0495039
BP	GO:0006725	cellular aromatic compound metabolic process	CNAG_00684,CNAG_00797,CNAG_03742,CNAG_00741,CNAG_07524,CNAG_01216,CNAG_02197,CNAG_01271,CNAG_02896,CNAG_03196,CNAG_02144,CNAG_06919,CNAG_04132,CNAG_04168,CNAG_05125,CNAG_04312,CNAG_04906,CNAG_02115,CNAG_06679,CNAG_05978,CNAG_01807,CNAG_01912,CNAG_03345,CNAG_01813,CNAG_06402	0.0260067
BP	GO:0006793	phosphorus metabolic process	CNAG_00121,CNAG_00130,CNAG_00684,CNAG_00797,CNAG_07524,CNAG_06730,CNAG_01216,CNAG_02814,CNAG_02896,CNAG_03196,CNAG_04191,CNAG_05125,CNAG_02084,CNAG_01745,CNAG_01704,CNAG_01912,CNAG_01539	0.000996
BP	GO:0006796	phosphate-containing compound metabolic process	CNAG_00121,CNAG_00130,CNAG_00684,CNAG_00797,CNAG_07524,CNAG_06730,CNAG_01216,CNAG_02814,CNAG_02896,CNAG_03196,CNAG_04191,CNAG_05125,CNAG_02084,CNAG_01745,CNAG_01704,CNAG_01912,CNAG_01539	0.00215428
BP	GO:0006807	nitrogen compound metabolic process	CNAG_00136,CNAG_00702,CNAG_00684,CNAG_00797,CNAG_03742,CNAG_04032,CNAG_00741,CNAG_02754,CNAG_07524,CNAG_03779,CNAG_01216,CNAG_03944,CNAG_04014,CNAG_06983,CNAG_02197,CNAG_01271,CNAG_01110,CNAG_05084,CNAG_02896,CNAG_03196,CNAG_02144,CNAG_03347,CNAG_06919,CNAG_04132,CNAG_04168,CNAG_05125,CNAG_04292,CNAG_04312,CNAG_04448,CNAG_04906,CNAG_02115,CNAG_01480,CNAG_06679,CNAG_05764,CNAG_05978,CNAG_04400,CNA…	0.00611
BP	GO:0006869	lipid transport	CNAG_07442	0.0409129
BP	GO:0006874	intracellular calcium ion homeostasis	CNAG_01704	0.0402291
BP	GO:0006950	response to stress	CNAG_00130,CNAG_00136,CNAG_03944,CNAG_03347,CNAG_02503,CNAG_02440,CNAG_01850,CNAG_06402,CNAG_01138	6.44e-13
BP	GO:0006974	DNA damage response	CNAG_00136,CNAG_02440,CNAG_06402	4.84e-10
BP	GO:0006996	organelle organization	CNAG_00233,CNAG_00471,CNAG_06773,CNAG_03993,CNAG_00354,CNAG_05172,CNAG_01089,CNAG_05246,CNAG_06646,CNAG_04168,CNAG_02196,CNAG_05925,CNAG_04510,CNAG_06024	0.0342655
BP	GO:0007017	microtubule-based process	CNAG_03993	0.0142908
BP	GO:0007049	cell cycle	CNAG_03993,CNAG_02196,CNAG_06599,CNAG_05925,CNAG_01813	5.02e-05
BP	GO:0008104	protein localization	CNAG_00233,CNAG_06773,CNAG_03993,CNAG_05844,CNAG_02196,CNAG_03299,CNAG_06024	0.000704083
BP	GO:0008152	metabolic process	CNAG_00121,CNAG_00130,CNAG_00136,CNAG_00702,CNAG_00684,CNAG_00797,CNAG_03742,CNAG_04032,CNAG_00741,CNAG_02754,CNAG_07524,CNAG_03779,CNAG_06730,CNAG_01216,CNAG_03944,CNAG_04014,CNAG_06983,CNAG_02918,CNAG_02814,CNAG_02197,CNAG_01271,CNAG_01110,CNAG_05084,CNAG_02896,CNAG_03196,CNAG_02144,CNAG_03347,CNAG_07559,CNAG_06919,CNAG_04132,CNAG_04168,CNAG_04191,CNAG_05125,CNAG_04292,CNAG_04312,CNAG_04448,CNA…	0.0272777
BP	GO:0008652	amino acid biosynthetic process	CNAG_06679,CNAG_05496	0.0097525
BP	GO:0009056	catabolic process	CNAG_00121,CNAG_00136,CNAG_03742,CNAG_04014,CNAG_06983,CNAG_02918,CNAG_05084,CNAG_04906,CNAG_01745,CNAG_01807,CNAG_06098,CNAG_03345,CNAG_06153,CNAG_06168,CNAG_05540,CNAG_01138	0.000424521
BP	GO:0009060	aerobic respiration	CNAG_01287,CNAG_06138	0.0478337
BP	GO:0009123	nucleoside monophosphate metabolic process	CNAG_07524,CNAG_03196	0.000996
BP	GO:0009124	nucleoside monophosphate biosynthetic process	CNAG_07524,CNAG_03196	0.00481605
BP	GO:0009126	purine nucleoside monophosphate metabolic process	CNAG_07524	0.00162542
BP	GO:0009127	purine nucleoside monophosphate biosynthetic process	CNAG_07524	0.00953578
BP	GO:0009156	ribonucleoside monophosphate biosynthetic process	CNAG_07524,CNAG_03196	0.00339944
BP	GO:0009161	ribonucleoside monophosphate metabolic process	CNAG_07524,CNAG_03196	0.000704083
BP	GO:0009165	nucleotide biosynthetic process	CNAG_00797,CNAG_07524,CNAG_03196,CNAG_01912	0.0151495
BP	GO:0009167	purine ribonucleoside monophosphate metabolic process	CNAG_07524	0.00162542
BP	GO:0009168	purine ribonucleoside monophosphate biosynthetic process	CNAG_07524	0.00953578
BP	GO:0009260	ribonucleotide biosynthetic process	CNAG_00797,CNAG_07524,CNAG_03196	0.0336293
BP	GO:0009894	regulation of catabolic process	CNAG_06983,CNAG_03345	0.0214886
BP	GO:0009987	cellular process	CNAG_00121,CNAG_00130,CNAG_00233,CNAG_00136,CNAG_00702,CNAG_00471,CNAG_00684,CNAG_00797,CNAG_03742,CNAG_06773,CNAG_04032,CNAG_03993,CNAG_00741,CNAG_02754,CNAG_07524,CNAG_03779,CNAG_00354,CNAG_05172,CNAG_06730,CNAG_01216,CNAG_01089,CNAG_03944,CNAG_02367,CNAG_05246,CNAG_02918,CNAG_02814,CNAG_02197,CNAG_01271,CNAG_01110,CNAG_05844,CNAG_02458,CNAG_02896,CNAG_03196,CNAG_02144,CNAG_03347,CNAG_06919,CNA…	0.00109228
BP	GO:0010876	lipid localization	CNAG_07442	0.0282386
BP	GO:0015031	protein transport	CNAG_00233,CNAG_06773,CNAG_05844,CNAG_03299,CNAG_06024	0.00103496
BP	GO:0016043	cellular component organization	CNAG_00233,CNAG_00471,CNAG_06773,CNAG_03993,CNAG_00354,CNAG_05172,CNAG_06730,CNAG_01089,CNAG_05246,CNAG_01271,CNAG_01110,CNAG_06646,CNAG_04168,CNAG_02196,CNAG_04906,CNAG_05925,CNAG_04510,CNAG_06024,CNAG_06402	0.000685311
BP	GO:0016053	organic acid biosynthetic process	CNAG_06679,CNAG_05496	0.00113484
BP	GO:0016310	phosphorylation	CNAG_00130,CNAG_06730,CNAG_04191,CNAG_01704	0.00073484
BP	GO:0018130	heterocycle biosynthetic process	CNAG_00797,CNAG_07524,CNAG_03196,CNAG_04312,CNAG_04906,CNAG_02115,CNAG_06679,CNAG_01912,CNAG_01813	0.0307685
BP	GO:0019752	carboxylic acid metabolic process	CNAG_00797,CNAG_02918,CNAG_06679,CNAG_05978,CNAG_06098,CNAG_05496	9.5e-05
BP	GO:0019856	pyrimidine nucleobase biosynthetic process	CNAG_03196	0.0140436
BP	GO:0022402	cell cycle process	CNAG_03993,CNAG_02196,CNAG_06599,CNAG_05925	0.000685311
BP	GO:0033036	macromolecule localization	CNAG_00233,CNAG_06773,CNAG_03993,CNAG_00741,CNAG_05844,CNAG_07442,CNAG_04191,CNAG_02196,CNAG_03299,CNAG_06024,CNAG_06402	0.0172544
BP	GO:0033554	cellular response to stress	CNAG_00130,CNAG_00136,CNAG_03347,CNAG_02503,CNAG_02440,CNAG_01850,CNAG_06402,CNAG_01138	6.44e-13
BP	GO:0036211	protein modification process	CNAG_00702,CNAG_01813	0.00570878
BP	GO:0043038	amino acid activation	CNAG_05978	0.0200228
BP	GO:0043039	tRNA aminoacylation	CNAG_05978	0.0200228
BP	GO:0043412	macromolecule modification	CNAG_00702,CNAG_01813	0.00481605
BP	GO:0043436	oxoacid metabolic process	CNAG_00797,CNAG_02918,CNAG_06679,CNAG_05978,CNAG_06098,CNAG_05496	8.73e-05
BP	GO:0044237	cellular metabolic process	CNAG_00121,CNAG_00130,CNAG_00702,CNAG_00684,CNAG_00797,CNAG_03742,CNAG_04032,CNAG_00741,CNAG_02754,CNAG_07524,CNAG_03779,CNAG_06730,CNAG_01216,CNAG_03944,CNAG_02918,CNAG_02814,CNAG_02197,CNAG_01271,CNAG_01110,CNAG_02896,CNAG_03196,CNAG_02144,CNAG_03347,CNAG_06919,CNAG_04132,CNAG_04168,CNAG_04191,CNAG_05125,CNAG_04292,CNAG_04312,CNAG_04448,CNAG_04906,CNAG_02115,CNAG_02084,CNAG_01287,CNAG_01480,CNA…	0.000187248
BP	GO:0044238	primary metabolic process	CNAG_00121,CNAG_00136,CNAG_00702,CNAG_00684,CNAG_00797,CNAG_03742,CNAG_04032,CNAG_00741,CNAG_02754,CNAG_07524,CNAG_03779,CNAG_01216,CNAG_03944,CNAG_04014,CNAG_06983,CNAG_02918,CNAG_02197,CNAG_01271,CNAG_01110,CNAG_05084,CNAG_02896,CNAG_03196,CNAG_02144,CNAG_03347,CNAG_07559,CNAG_06919,CNAG_04132,CNAG_04168,CNAG_05125,CNAG_04292,CNAG_04312,CNAG_04448,CNAG_04906,CNAG_02115,CNAG_02084,CNAG_01480,CNA…	0.0498965
BP	GO:0044248	cellular catabolic process	CNAG_03742,CNAG_02918,CNAG_01807,CNAG_06098,CNAG_03345,CNAG_06168,CNAG_01138	0.00125389
BP	GO:0044281	small molecule metabolic process	CNAG_00684,CNAG_00797,CNAG_07524,CNAG_01216,CNAG_02918,CNAG_02896,CNAG_03196,CNAG_05125,CNAG_04312,CNAG_06679,CNAG_05978,CNAG_01912,CNAG_06098,CNAG_01539,CNAG_01813,CNAG_05496,CNAG_06168,CNAG_05540,CNAG_02830	0.000283709
BP	GO:0044283	small molecule biosynthetic process	CNAG_02896,CNAG_03196,CNAG_06679,CNAG_01539,CNAG_05496,CNAG_02830	9.5e-05
BP	GO:0045184	establishment of protein localization	CNAG_00233,CNAG_06773,CNAG_05844,CNAG_03299,CNAG_06024	0.00110406
BP	GO:0046033	AMP metabolic process	CNAG_07524	0.0442113
BP	GO:0046112	nucleobase biosynthetic process	CNAG_03196	0.00351639
BP	GO:0046394	carboxylic acid biosynthetic process	CNAG_06679,CNAG_05496	0.00113484
BP	GO:0046483	heterocycle metabolic process	CNAG_00684,CNAG_00797,CNAG_03742,CNAG_00741,CNAG_07524,CNAG_01216,CNAG_02197,CNAG_01271,CNAG_02896,CNAG_03196,CNAG_02144,CNAG_06919,CNAG_04132,CNAG_04168,CNAG_05125,CNAG_04312,CNAG_04906,CNAG_02115,CNAG_06679,CNAG_05978,CNAG_01807,CNAG_01912,CNAG_03345,CNAG_01813,CNAG_06402	0.0397507
BP	GO:0050896	response to stimulus	CNAG_00130,CNAG_00136,CNAG_03993,CNAG_06730,CNAG_03944,CNAG_02458,CNAG_03347,CNAG_02503,CNAG_02440,CNAG_01850,CNAG_06168,CNAG_06402,CNAG_01138	2.51e-06
BP	GO:0051716	cellular response to stimulus	CNAG_00130,CNAG_00136,CNAG_06730,CNAG_02458,CNAG_03347,CNAG_02503,CNAG_02440,CNAG_01850,CNAG_06168,CNAG_06402,CNAG_01138	3.58e-07
BP	GO:0055074	calcium ion homeostasis	CNAG_01704	0.0402291
BP	GO:0061024	membrane organization	CNAG_06773	0.0104866
BP	GO:0070727	cellular macromolecule localization	CNAG_00233,CNAG_06773,CNAG_03993,CNAG_05844,CNAG_02196,CNAG_03299,CNAG_06024	0.000886591
BP	GO:0071702	organic substance transport	CNAG_00233,CNAG_06773,CNAG_00741,CNAG_05844,CNAG_07442,CNAG_04191,CNAG_03299,CNAG_06024,CNAG_06402	0.0196839
BP	GO:0071840	cellular component organization or biogenesis	CNAG_00233,CNAG_00471,CNAG_06773,CNAG_03993,CNAG_00354,CNAG_05172,CNAG_06730,CNAG_01089,CNAG_05246,CNAG_01271,CNAG_01110,CNAG_02144,CNAG_06646,CNAG_04168,CNAG_02196,CNAG_04906,CNAG_05925,CNAG_04510,CNAG_06024,CNAG_06402	0.00103496
BP	GO:0090304	nucleic acid metabolic process	CNAG_03742,CNAG_00741,CNAG_02197,CNAG_01271,CNAG_02144,CNAG_06919,CNAG_04132,CNAG_04168,CNAG_04906,CNAG_02115,CNAG_05978,CNAG_01807,CNAG_03345,CNAG_06402	0.0325083
BP	GO:0090407	organophosphate biosynthetic process	CNAG_00797,CNAG_07524,CNAG_02896,CNAG_03196,CNAG_05125,CNAG_02084,CNAG_01912,CNAG_01539	0.00851943
BP	GO:1901071	glucosamine-containing compound metabolic process	CNAG_06098	0.00073484
BP	GO:1901135	carbohydrate derivative metabolic process	CNAG_00121,CNAG_00702,CNAG_00684,CNAG_00797,CNAG_07524,CNAG_01216,CNAG_02814,CNAG_02896,CNAG_03196,CNAG_05125,CNAG_04312,CNAG_01745,CNAG_06098,CNAG_01813	0.0178331
BP	GO:1901137	carbohydrate derivative biosynthetic process	CNAG_00702,CNAG_00797,CNAG_07524,CNAG_03196,CNAG_04312,CNAG_01813	0.00215428
BP	GO:1901293	nucleoside phosphate biosynthetic process	CNAG_00797,CNAG_07524,CNAG_03196,CNAG_01912	0.0151495
BP	GO:1901360	organic cyclic compound metabolic process	CNAG_00684,CNAG_00797,CNAG_03742,CNAG_00741,CNAG_07524,CNAG_01216,CNAG_02197,CNAG_01271,CNAG_02896,CNAG_03196,CNAG_02144,CNAG_06919,CNAG_04132,CNAG_04168,CNAG_05125,CNAG_04312,CNAG_04906,CNAG_02115,CNAG_06679,CNAG_05978,CNAG_01807,CNAG_01912,CNAG_03345,CNAG_01813,CNAG_06402,CNAG_02830	0.0374999
BP	GO:1901564	organonitrogen compound metabolic process	CNAG_00136,CNAG_00702,CNAG_00684,CNAG_00797,CNAG_04032,CNAG_02754,CNAG_07524,CNAG_03779,CNAG_01216,CNAG_03944,CNAG_04014,CNAG_06983,CNAG_01110,CNAG_05084,CNAG_02896,CNAG_03196,CNAG_02144,CNAG_03347,CNAG_05125,CNAG_04292,CNAG_04448,CNAG_04906,CNAG_01480,CNAG_06679,CNAG_05764,CNAG_05978,CNAG_04400,CNAG_01912,CNAG_06098,CNAG_06640,CNAG_03345,CNAG_01813,CNAG_05496,CNAG_06153,CNAG_05540	0.0307685
BP	GO:1901566	organonitrogen compound biosynthetic process	CNAG_00702,CNAG_00797,CNAG_02754,CNAG_07524,CNAG_03779,CNAG_03196,CNAG_02144,CNAG_04292,CNAG_04448,CNAG_01480,CNAG_06679,CNAG_05764,CNAG_05978,CNAG_04400,CNAG_01912,CNAG_03345,CNAG_01813,CNAG_05496	0.00363381
BP	GO:1901575	organic substance catabolic process	CNAG_00121,CNAG_00136,CNAG_03742,CNAG_04014,CNAG_06983,CNAG_02918,CNAG_05084,CNAG_04906,CNAG_01745,CNAG_01807,CNAG_06098,CNAG_03345,CNAG_06153,CNAG_06168,CNAG_05540,CNAG_01138	0.0225678
BP	GO:1903047	mitotic cell cycle process	CNAG_02196	0.0200228
CC	GO:0000139	Golgi membrane	CNAG_03299	4.24e-06
CC	GO:0000775	chromosome, centromeric region	CNAG_06599	0.00180816
CC	GO:0000776	kinetochore	CNAG_06599	0.0113356
CC	GO:0000779	condensed chromosome, centromeric region	CNAG_06599	0.00773492
CC	GO:0000785	chromatin	CNAG_04168	0.0263168
CC	GO:0000786	nucleosome	CNAG_04168	0.014176
CC	GO:0000793	condensed chromosome	CNAG_06599	0.00112764
CC	GO:0000932	P-body	CNAG_03345	0.0127221
CC	GO:0005576	extracellular region	CNAG_05587	0.00388596
CC	GO:0005654	nucleoplasm	CNAG_06919	0.00306692
CC	GO:0005768	endosome	CNAG_02367,CNAG_04510	0.0233158
CC	GO:0005773	vacuole	CNAG_00354,CNAG_06640	0.0117729
CC	GO:0005774	vacuolar membrane	CNAG_00354	0.00317623
CC	GO:0005777	peroxisome	CNAG_06024	0.012427
CC	GO:0005783	endoplasmic reticulum	CNAG_00702,CNAG_06773,CNAG_02440,CNAG_01704,CNAG_02830	1.65e-13
CC	GO:0005789	endoplasmic reticulum membrane	CNAG_01704,CNAG_02830	1.65e-13
CC	GO:0005793	endoplasmic reticulum-Golgi intermediate compartment	CNAG_05587	0.000989023
CC	GO:0005794	Golgi apparatus	CNAG_06773,CNAG_02367,CNAG_03299,CNAG_05587	2.15e-08
CC	GO:0005798	Golgi-associated vesicle	CNAG_03299	0.0181052
CC	GO:0005815	microtubule organizing center	CNAG_03993,CNAG_06599	0.00150235
CC	GO:0005816	spindle pole body	CNAG_06599	0.000270722
CC	GO:0005819	spindle	CNAG_03993,CNAG_06599	4.24e-06
CC	GO:0005829	cytosol	CNAG_00121,CNAG_00684,CNAG_00797,CNAG_03742,CNAG_00232,CNAG_02722,CNAG_02754,CNAG_07524,CNAG_06730,CNAG_03944,CNAG_04014,CNAG_01110,CNAG_02144,CNAG_02503,CNAG_05125,CNAG_04312,CNAG_02440,CNAG_04448,CNAG_02196,CNAG_04906,CNAG_01480,CNAG_01745,CNAG_05925,CNAG_05978,CNAG_06098,CNAG_03345,CNAG_06168	5.52e-07
CC	GO:0005856	cytoskeleton	CNAG_03993,CNAG_05172,CNAG_05246,CNAG_01110,CNAG_02196,CNAG_06599,CNAG_05925	2.75e-07
CC	GO:0005874	microtubule	CNAG_03993,CNAG_01110	2.98e-07
CC	GO:0005938	cell cortex	CNAG_05172,CNAG_05246,CNAG_02196,CNAG_05925	0.0184822
CC	GO:0010008	endosome membrane	CNAG_04510	0.0149703
CC	GO:0012506	vesicle membrane	CNAG_06773,CNAG_04510,CNAG_03299	9.3e-06
CC	GO:0012507	ER to Golgi transport vesicle membrane	CNAG_06773	0.0173218
CC	GO:0015630	microtubule cytoskeleton	CNAG_03993,CNAG_01110,CNAG_02196,CNAG_06599,CNAG_05925	1.4e-05
CC	GO:0016282	eukaryotic 43S preinitiation complex	CNAG_04054	0.0113558
CC	GO:0030120	vesicle coat	CNAG_06773,CNAG_03299	0.0339888
CC	GO:0030133	transport vesicle	CNAG_06773	0.0144233
CC	GO:0030134	COPII-coated ER to Golgi transport vesicle	CNAG_06773	0.00338291
CC	GO:0030135	coated vesicle	CNAG_06773,CNAG_03299	0.000512947
CC	GO:0030137	COPI-coated vesicle	CNAG_03299	0.0238952
CC	GO:0030428	cell septum	CNAG_02458	0.00180816
CC	GO:0030658	transport vesicle membrane	CNAG_06773	0.0113558
CC	GO:0030659	cytoplasmic vesicle membrane	CNAG_06773,CNAG_04510,CNAG_03299	1.29e-05
CC	GO:0030660	Golgi-associated vesicle membrane	CNAG_03299	0.0475967
CC	GO:0030662	coated vesicle membrane	CNAG_06773,CNAG_03299	0.00180816
CC	GO:0031410	cytoplasmic vesicle	CNAG_06773,CNAG_02367,CNAG_04510,CNAG_03299	1.4e-05
CC	GO:0031974	membrane-enclosed lumen	CNAG_00233,CNAG_00702,CNAG_02842,CNAG_01089,CNAG_05976,CNAG_02833,CNAG_02209,CNAG_03347,CNAG_06919,CNAG_04292,CNAG_02440,CNAG_01138	6.44e-05
CC	GO:0031981	nuclear lumen	CNAG_05976,CNAG_02209,CNAG_06919	1.51e-05
CC	GO:0031982	vesicle	CNAG_06773,CNAG_05172,CNAG_02367,CNAG_04510,CNAG_03299,CNAG_05587	1.4e-05
CC	GO:0032993	protein-DNA complex	CNAG_04168	1.18e-05
CC	GO:0033290	eukaryotic 48S preinitiation complex	CNAG_07778	0.0113558
CC	GO:0042175	nuclear outer membrane-endoplasmic reticulum membrane network	CNAG_01704,CNAG_02830	1.65e-13
CC	GO:0042579	microbody	CNAG_06024	0.012427
CC	GO:0043228	non-membrane-bounded organelle	CNAG_00232,CNAG_03993,CNAG_02754,CNAG_03779,CNAG_05172,CNAG_02842,CNAG_05246,CNAG_01110,CNAG_05976,CNAG_02209,CNAG_02144,CNAG_06919,CNAG_04168,CNAG_04292,CNAG_04448,CNAG_02196,CNAG_01480,CNAG_06599,CNAG_05764,CNAG_05925,CNAG_04400,CNAG_03345	1.06e-06
CC	GO:0043232	intracellular non-membrane-bounded organelle	CNAG_00232,CNAG_03993,CNAG_02754,CNAG_03779,CNAG_05172,CNAG_02842,CNAG_05246,CNAG_01110,CNAG_05976,CNAG_02209,CNAG_02144,CNAG_06919,CNAG_04168,CNAG_04292,CNAG_04448,CNAG_02196,CNAG_01480,CNAG_06599,CNAG_05764,CNAG_05925,CNAG_04400,CNAG_03345	1.06e-06
CC	GO:0043233	organelle lumen	CNAG_00233,CNAG_00702,CNAG_02842,CNAG_01089,CNAG_05976,CNAG_02833,CNAG_02209,CNAG_03347,CNAG_06919,CNAG_04292,CNAG_02440,CNAG_01138	6.44e-05
CC	GO:0070013	intracellular organelle lumen	CNAG_00233,CNAG_00702,CNAG_02842,CNAG_01089,CNAG_05976,CNAG_02833,CNAG_02209,CNAG_03347,CNAG_06919,CNAG_04292,CNAG_02440,CNAG_01138	6.44e-05
CC	GO:0070993	translation preinitiation complex	CNAG_04054,CNAG_07778	0.0245422
CC	GO:0071944	cell periphery	CNAG_05172,CNAG_05246,CNAG_00730,CNAG_00869,CNAG_02458,CNAG_02196,CNAG_00895,CNAG_05925	0.0273183
CC	GO:0072686	mitotic spindle	CNAG_06599	0.014176
CC	GO:0097708	intracellular vesicle	CNAG_06773,CNAG_02367,CNAG_04510,CNAG_03299	1.4e-05
CC	GO:0098588	bounding membrane of organelle	CNAG_06773,CNAG_00354,CNAG_04510,CNAG_03299,CNAG_06024	8.71e-09
CC	GO:0098687	chromosomal region	CNAG_06599	2.37e-05
CC	GO:0098796	membrane protein complex	CNAG_00233,CNAG_06773,CNAG_04032,CNAG_01295,CNAG_02833,CNAG_01287,CNAG_06180,CNAG_03299,CNAG_06138	0.00225843
CC	GO:0098827	endoplasmic reticulum subcompartment	CNAG_01704,CNAG_02830	2.66e-13
CC	GO:0099080	supramolecular complex	CNAG_03993,CNAG_01110,CNAG_06599,CNAG_03345	1.77e-07
CC	GO:0099081	supramolecular polymer	CNAG_03993,CNAG_01110	2.4e-06
CC	GO:0099512	supramolecular fiber	CNAG_03993,CNAG_01110	2.4e-06
CC	GO:0099513	polymeric cytoskeletal fiber	CNAG_03993,CNAG_01110	5.46e-07
CC	GO:0140513	nuclear protein-containing complex	CNAG_00239,CNAG_02197,CNAG_01271,CNAG_04132,CNAG_06599	1.77e-07
CC	GO:0140535	intracellular protein-containing complex	CNAG_04014,CNAG_04906,CNAG_06153,CNAG_06402	0.000208471
CC	GO:0180019	Knl1/Spc105 complex	CNAG_06599	0.0199821
CC	GO:1902494	catalytic complex	CNAG_00121,CNAG_04032,CNAG_01295,CNAG_04014,CNAG_02814,CNAG_02197,CNAG_01271,CNAG_03945,CNAG_02833,CNAG_04132,CNAG_04906,CNAG_01287,CNAG_01745,CNAG_06180,CNAG_06138,CNAG_06153,CNAG_06402,CNAG_05540	2.66e-09
MF	GO:0003676	nucleic acid binding	CNAG_00239,CNAG_03742,CNAG_00232,CNAG_00342,CNAG_00741,CNAG_04054,CNAG_05976,CNAG_02209,CNAG_02144,CNAG_06919,CNAG_04132,CNAG_04168,CNAG_04448,CNAG_02115,CNAG_01480,CNAG_05764,CNAG_01807,CNAG_07778,CNAG_03345	6.12e-07
MF	GO:0003677	DNA binding	CNAG_00239,CNAG_04168,CNAG_02115,CNAG_01807	9.34e-11
MF	GO:0003682	chromatin binding	CNAG_04168	0.03822
MF	GO:0003690	double-stranded DNA binding	CNAG_00239,CNAG_04168	0.034031
MF	GO:0003724	RNA helicase activity	CNAG_00741,CNAG_01807	0.00413233
MF	GO:0003743	translation initiation factor activity	CNAG_04054,CNAG_07778	0.00167232
MF	GO:0003774	cytoskeletal motor activity	CNAG_05172	0.00988597
MF	GO:0004386	helicase activity	CNAG_00741,CNAG_01807	4.51e-11
MF	GO:0004672	protein kinase activity	CNAG_00130,CNAG_06730,CNAG_04191,CNAG_01704,CNAG_01850	8.17e-05
MF	GO:0004674	protein serine/threonine kinase activity	CNAG_00130,CNAG_06730,CNAG_01704	1.92e-05
MF	GO:0004812	aminoacyl-tRNA ligase activity	CNAG_05978	0.00306313
MF	GO:0005515	protein binding	CNAG_00121,CNAG_00130,CNAG_06773,CNAG_03993,CNAG_05172,CNAG_03944,CNAG_05246,CNAG_01110,CNAG_05084,CNAG_02440,CNAG_01745,CNAG_06098,CNAG_06024	6.66e-05
MF	GO:0008017	microtubule binding	CNAG_03993	0.00271806
MF	GO:0008092	cytoskeletal protein binding	CNAG_03993,CNAG_05172,CNAG_05246,CNAG_01110	0.0154023
MF	GO:0008135	translation factor activity, RNA binding	CNAG_04054,CNAG_07778	0.00388815
MF	GO:0008186	ATP-dependent activity, acting on RNA	CNAG_00741,CNAG_01807	0.00413233
MF	GO:0008194	UDP-glycosyltransferase activity	CNAG_00702	0.0475844
MF	GO:0008237	metallopeptidase activity	CNAG_04032	0.0104928
MF	GO:0008289	lipid binding	CNAG_07442	0.027001
MF	GO:0008375	acetylglucosaminyltransferase activity	CNAG_00702	0.0255123
MF	GO:0015399	primary active transmembrane transporter activity	CNAG_00730,CNAG_00869,CNAG_01287	0.00707137
MF	GO:0015631	tubulin binding	CNAG_03993,CNAG_01110	0.00819636
MF	GO:0016301	kinase activity	CNAG_00130,CNAG_06730,CNAG_04191,CNAG_01704,CNAG_01850	2.7e-07
MF	GO:0016462	pyrophosphatase activity	CNAG_04032,CNAG_02367,CNAG_00730,CNAG_00869,CNAG_03347,CNAG_02440,CNAG_02196,CNAG_04906,CNAG_05925,CNAG_04510,CNAG_06153	1.99e-06
MF	GO:0016746	acyltransferase activity	CNAG_02918,CNAG_02896,CNAG_05496	0.00601067
MF	GO:0016757	glycosyltransferase activity	CNAG_00702,CNAG_03196	0.00736885
MF	GO:0016758	hexosyltransferase activity	CNAG_00702	0.0003381
MF	GO:0016772	transferase activity, transferring phosphorus-containing groups	CNAG_00130,CNAG_06730,CNAG_04191,CNAG_01704,CNAG_01813,CNAG_01850	1.35e-11
MF	GO:0016773	phosphotransferase activity, alcohol group as acceptor	CNAG_00130,CNAG_06730,CNAG_04191,CNAG_01704,CNAG_01850	1.13e-06
MF	GO:0016779	nucleotidyltransferase activity	CNAG_01813	8.17e-05
MF	GO:0016787	hydrolase activity	CNAG_03742,CNAG_04032,CNAG_00741,CNAG_07524,CNAG_05172,CNAG_01216,CNAG_02367,CNAG_06983,CNAG_00730,CNAG_00869,CNAG_03347,CNAG_02440,CNAG_02196,CNAG_04906,CNAG_05925,CNAG_01807,CNAG_01912,CNAG_06098,CNAG_06640,CNAG_04510,CNAG_03345,CNAG_06153,CNAG_05540	8.66e-06
MF	GO:0016817	hydrolase activity, acting on acid anhydrides	CNAG_04032,CNAG_02367,CNAG_00730,CNAG_00869,CNAG_03347,CNAG_02440,CNAG_02196,CNAG_04906,CNAG_05925,CNAG_04510,CNAG_06153	3.89e-07
MF	GO:0016818	hydrolase activity, acting on acid anhydrides, in phosphorus-containing anhydrides	CNAG_04032,CNAG_02367,CNAG_00730,CNAG_00869,CNAG_03347,CNAG_02440,CNAG_02196,CNAG_04906,CNAG_05925,CNAG_04510,CNAG_06153	6.12e-07
MF	GO:0016853	isomerase activity	CNAG_00684,CNAG_07559,CNAG_04312,CNAG_01539	0.03822
MF	GO:0016874	ligase activity	CNAG_00136,CNAG_00797,CNAG_05978,CNAG_01912	0.00120213
MF	GO:0016875	ligase activity, forming carbon-oxygen bonds	CNAG_05978	0.00306313
MF	GO:0016887	ATP hydrolysis activity	CNAG_04032,CNAG_00730,CNAG_00869,CNAG_03347,CNAG_02440,CNAG_04906,CNAG_04510,CNAG_06153	2.76e-10
MF	GO:0017111	ribonucleoside triphosphate phosphatase activity	CNAG_04032,CNAG_02367,CNAG_00730,CNAG_00869,CNAG_03347,CNAG_02440,CNAG_02196,CNAG_04906,CNAG_05925,CNAG_04510,CNAG_06153	5.07e-07
MF	GO:0043169	cation binding	CNAG_00684,CNAG_00797,CNAG_06773,CNAG_04032,CNAG_03944,CNAG_02918,CNAG_02814,CNAG_01130,CNAG_04132,CNAG_04312,CNAG_01287,CNAG_01704,CNAG_01807,CNAG_03345,CNAG_05496,CNAG_05587,CNAG_06168,CNAG_05540,CNAG_01138	4.96e-13
MF	GO:0044877	protein-containing complex binding	CNAG_05172,CNAG_04054,CNAG_06983,CNAG_05246,CNAG_04168,CNAG_07778	0.00197225
MF	GO:0045182	translation regulator activity	CNAG_04054,CNAG_07778	0.00637
MF	GO:0046872	metal ion binding	CNAG_00684,CNAG_00797,CNAG_06773,CNAG_04032,CNAG_03944,CNAG_02918,CNAG_02814,CNAG_01130,CNAG_04132,CNAG_04312,CNAG_01287,CNAG_01704,CNAG_01807,CNAG_03345,CNAG_05496,CNAG_05587,CNAG_06168,CNAG_05540,CNAG_01138	7.51e-13
MF	GO:0051536	iron-sulfur cluster binding	CNAG_01287	0.017388
MF	GO:0051539	4 iron, 4 sulfur cluster binding	CNAG_01287	0.00245891
MF	GO:0051540	metal cluster binding	CNAG_01287	0.017388
MF	GO:0090079	translation regulator activity, nucleic acid binding	CNAG_04054,CNAG_07778	0.0029624
MF	GO:0140096	catalytic activity, acting on a protein	CNAG_00130,CNAG_00136,CNAG_00702,CNAG_04032,CNAG_06730,CNAG_06983,CNAG_03347,CNAG_06919,CNAG_04191,CNAG_04906,CNAG_01704,CNAG_06640,CNAG_01850,CNAG_06153	7.51e-13
MF	GO:0140098	catalytic activity, acting on RNA	CNAG_00741,CNAG_06919,CNAG_05978,CNAG_01807,CNAG_03345	3.26e-06
MF	GO:0140101	catalytic activity, acting on a tRNA	CNAG_05978	0.00819636

## Sheet: S1E Table
Locus ID	Protein	CBD vs Control		CBDV vs Control
		Log2 fold change	p-value	Log2 fold change	p-value
Mitochondrion
CNAG_00233	Mitochondrial import inner membrane translocase subunit TIM14	-1.26	0.0427837	-1.4	0.028343
CNAG_00471	Cytochrome c oxidase assembly factor 3	0.661	0.155013	-2.36	0.000434971
CNAG_00797	Acetyl-coenzyme A synthetase	-0.476	0.17766	-1.58	0.00105743
CNAG_01089	Mitochondrial zinc maintenance protein 1, mitochondrial	0.397	0.707236	-2.44	0.0425325
CNAG_01138	Cytochrome c peroxidase, mitochondrial	-0.0301	0.964615	-3.66	0.000449069
CNAG_01287	NADH dehydrogenase [ubiquinone] flavoprotein 1, mitochondrial	-0.557	0.311943	-1.71	0.0102009
CNAG_01295	Acyl carrier protein	-0.647	0.471892	-2.21	0.031819
CNAG_01981	Sulfide:quinone oxidoreductase	-1.17	0.00831792	-1.19	0.00778042
CNAG_02503	Glutathione peroxidase	1	0.0375564	1.74	0.00242205
CNAG_02814	Glycerol-3-phosphate dehydrogenase	-1.47	0.0192403	-2.14	0.00267689
CNAG_02833	NADH dehydrogenase [ubiquinone] 1 beta subcomplex subunit 7	0.000591	0.999315	-2.04	0.0146794
CNAG_02842	Large ribosomal subunit protein mL46	-1.3	0.0566844	-2.29	0.00423545
CNAG_02918	acetyl-CoA C-acetyltransferase	0.414	0.185786	1.22	0.00253212
CNAG_02952	COX assembly mitochondrial protein	-1.3	0.0433982	-1.92	0.00757466
CNAG_03331	Phosphatidylserine decarboxylase proenzyme 1, mitochondrial	1.24	0.0270944	0.0466	0.92225
CNAG_03347	ATP-dependent Clp protease ATP-binding subunit ClpB	-0.118	0.896544	-2.04	0.0473843
CNAG_03606	Translation initiation factor aIF-2	2.6	0.00435555	-0.87	0.230666
CNAG_04032	AFG3 family protein	-0.959	0.0653553	-1.39	0.0142514
CNAG_04292	Large ribosomal subunit protein uL29m	-0.654	0.0780553	-1.66	0.000806215
CNAG_04388	Superoxide dismutase [Mn], mitochondrial	1.4	0.040235	0.756	0.226366
CNAG_04400	Small ribosomal subunit protein uS10m	-0.644	0.37686	-2.51	0.00605554
CNAG_04452	Small ribosomal subunit protein bS18m	-2.04	0.0273369	-0.435	0.584931
CNAG_04990	glutamate-5-semialdehyde dehydrogenase	-1.65	0.0151689	-0.431	0.44994
CNAG_05496	2-isopropylmalate synthase	-1.6	0.112799	-2.42	0.027067
CNAG_05712	6,7-dimethyl-8-ribityllumazine synthase	1.79	0.0361785	-0.164	0.825
CNAG_05844	Mitochondrial import inner membrane translocase subunit	-0.479	0.271201	-1.02	0.0349806
CNAG_05997	Uncharacterized protein	-0.595	0.112344	-1.53	0.00160357
CNAG_06096	Tricarboxylate carrier	2.2	0.000253156	-0.468	0.233118
CNAG_06138	NADH dehydrogenase (Ubiquinone) Fe-S protein 6	-0.544	0.517467	-2.85	0.00697494
CNAG_06180	NADH dehydrogenase [ubiquinone] iron-sulfur protein 4, mitochondrial	-0.23	0.734538	-1.59	0.0401181
CNAG_06226	NADH dehydrogenase (Ubiquinone) 1 alpha subcomplex 5	1.25	0.0140354	0.0962	0.818227
